# Supplementary material for: Prevalence and characteristics of long COVID in elderly patients: An observational cohort study of over 2 million adults in the US
Source: PLoS Med. 2023 Apr 17;20(4):e1004194. doi: 10.1371/journal.pmed.1004194 (PMC10150975; doi:10.1371/journal.pmed.1004194)
Supplement: S1 Table — (XLSX) [file pmed.1004194.s002.xlsx]

## Sheet: Sheet1
		Numbers											Percentages
		fatigue/ malaise/ weakness	muscle/ joint pain	dyspnea	cough	chest pain	palpitations	sleep disturbance	loss of taste/ smell	headache	cognitive impairment (brain fog)	Memory problem	fatigue/ malaise/ weakness	muscle/ joint pain	dyspnea	cough	chest pain	palpitations	sleep disturbance	loss of taste/ smell	headache	cognitive impairment (brain fog)	Memory problem
WEEKS TO/FROM THE DX	# COVID-19 Paitents
-60	2434154	74731	6312	25263	17160	15189	7573	617	94	6181	3602	3562	0.030701	0.0025931	0.0103786	0.00704968	0.00623995	0.00311114	0.000253476	3.86171e-05	0.00253928	0.00147977	0.00146334
-59	2434154	75216	6180	25283	17185	15018	7431	673	100	6229	3525	3517	0.0309003	0.00253887	0.0103868	0.00705995	0.0061697	0.00305281	0.000276482	4.1082e-05	0.002559	0.00144814	0.00144486
-58	2434154	74683	6219	25212	17481	14992	7408	628	117	6099	3511	3496	0.0306813	0.00255489	0.0103576	0.00718155	0.00615902	0.00304336	0.000257995	4.8066e-05	0.00250559	0.00144239	0.00143623
-57	2434154	80122	6405	25318	17537	15275	7547	618	112	6117	3712	3551	0.0329157	0.0026313	0.0104011	0.00720456	0.00627528	0.00310046	0.000253887	4.60119e-05	0.00251299	0.00152497	0.00145882
-56	2434154	75526	6177	24922	17917	14919	7404	625	112	6257	3613	3471	0.0310276	0.00253764	0.0102385	0.00736067	0.00612903	0.00304171	0.000256763	4.60119e-05	0.0025705	0.00148429	0.00142596
-55	2434154	75168	6235	25014	17964	14863	7304	649	119	6270	3789	3421	0.0308805	0.00256146	0.0102763	0.00737998	0.00610602	0.00300063	0.000266622	4.88876e-05	0.00257584	0.0015566	0.00140542
-54	2434154	74509	6260	25175	18204	14773	7511	604	119	6120	3516	3496	0.0306098	0.00257174	0.0103424	0.00747857	0.00606905	0.00308567	0.000248135	4.88876e-05	0.00251422	0.00144444	0.00143623
-53	2434154	80348	6406	25578	18893	15159	7748	611	122	6104	3717	3653	0.0330086	0.00263172	0.010508	0.00776163	0.00622763	0.00318304	0.000251011	5.01201e-05	0.00250765	0.00152702	0.00150073
-52	2434154	75707	6162	25428	18755	15083	7571	661	142	6123	3701	3400	0.031102	0.00253148	0.0104463	0.00770494	0.0061964	0.00311032	0.000271552	5.83365e-05	0.00251545	0.00152045	0.00139679
-51	2434154	76226	6087	25399	18789	14920	7445	670	125	6096	3793	3389	0.0313152	0.00250066	0.0104344	0.0077189	0.00612944	0.00305856	0.00027525	5.13525e-05	0.00250436	0.00155824	0.00139227
-50	2434154	76107	6134	25637	18892	14898	7571	638	112	6046	3735	3362	0.0312663	0.00251997	0.0105322	0.00776122	0.0061204	0.00311032	0.000262103	4.60119e-05	0.00248382	0.00153441	0.00138118
-49	2434154	76162	6385	25233	19072	14851	7470	637	110	6149	3699	3501	0.0312889	0.00262309	0.0103662	0.00783517	0.00610109	0.00306883	0.000261693	4.51902e-05	0.00252613	0.00151962	0.00143828
-48	2434154	80799	6221	25961	19324	14853	7543	613	112	6237	3783	3517	0.0331939	0.00255571	0.0106653	0.00793869	0.00610191	0.00309882	0.000251833	4.60119e-05	0.00256229	0.00155413	0.00144486
-47	2434154	77542	6128	25449	19223	15079	7578	676	125	6167	3744	3364	0.0318558	0.00251751	0.010455	0.0078972	0.00619476	0.0031132	0.000277715	5.13525e-05	0.00253353	0.00153811	0.001382
-46	2434154	77329	6145	25334	19337	14963	7466	617	99	6031	3790	3392	0.0317683	0.00252449	0.0104077	0.00794403	0.0061471	0.00306718	0.000253476	4.06712e-05	0.00247766	0.00155701	0.0013935
-45	2434154	76578	6067	25175	19186	14513	7516	633	116	6149	3680	3322	0.0314598	0.00249245	0.0103424	0.007882	0.00596224	0.00308773	0.000260049	4.76552e-05	0.00252613	0.00151182	0.00136475
-44	2434154	82716	6130	25530	19076	14558	7552	639	119	5941	3865	3407	0.0339814	0.00251833	0.0104882	0.00783681	0.00598072	0.00310252	0.000262514	4.88876e-05	0.00244068	0.00158782	0.00139966
-43	2434154	76808	5988	24798	18739	14358	7468	602	104	5869	3661	3184	0.0315543	0.00245999	0.0101875	0.00769836	0.00589856	0.00306801	0.000247314	4.27253e-05	0.0024111	0.00150401	0.00130805
-42	2434154	76378	5812	24441	18309	13975	7183	633	106	5749	3732	3143	0.0313776	0.00238769	0.0100409	0.00752171	0.00574121	0.00295092	0.000260049	4.3547e-05	0.00236181	0.00153318	0.00129121
-41	2434154	75411	5817	24295	18039	13634	7026	616	97	5810	3619	3219	0.0309804	0.00238974	0.00998088	0.00741079	0.00560112	0.00288642	0.000253065	3.98496e-05	0.00238687	0.00148676	0.00132243
-40	2434154	80099	5731	23884	17762	13480	7002	590	126	5624	3781	3132	0.0329063	0.00235441	0.00981203	0.00729699	0.00553786	0.00287656	0.000242384	5.17634e-05	0.00231045	0.00155331	0.00128669
-39	2434154	75302	5719	23931	17523	13342	7031	626	111	5614	3713	3080	0.0309356	0.00234948	0.00983134	0.00719881	0.00548117	0.00288848	0.000257174	4.56011e-05	0.00230635	0.00152538	0.00126533
-38	2434154	75365	5708	23342	16995	13391	7012	604	114	5611	3740	3016	0.0309615	0.00234496	0.00958937	0.00698189	0.0055013	0.00288067	0.000248135	4.68335e-05	0.00230511	0.00153647	0.00123903
-37	2434154	75365	5830	23690	16821	13329	6976	616	129	5656	3677	2929	0.0309615	0.00239508	0.00973233	0.00691041	0.00547582	0.00286588	0.000253065	5.29958e-05	0.0023236	0.00151059	0.00120329
-36	2434154	75333	5766	23539	16522	13212	7188	616	125	5432	3595	2940	0.0309483	0.00236879	0.0096703	0.00678757	0.00542776	0.00295298	0.000253065	5.13525e-05	0.00223158	0.0014769	0.00120781
-35	2434154	81416	5958	24219	16524	13251	7112	634	105	5613	3781	2967	0.0334473	0.00244767	0.00994966	0.0067884	0.00544378	0.00292175	0.00026046	4.31361e-05	0.00230593	0.00155331	0.0012189
-34	2434154	75897	5695	23559	15957	13311	7150	619	121	5572	3724	3000	0.03118	0.00233962	0.00967852	0.00655546	0.00546843	0.00293737	0.000254298	4.97093e-05	0.00228909	0.00152989	0.00123246
-33	2434154	76389	5899	24073	15895	13311	7050	658	128	5564	3695	2953	0.0313822	0.00242343	0.00988968	0.00652999	0.00546843	0.00289628	0.00027032	5.2585e-05	0.0022858	0.00151798	0.00121315
-32	2434154	76405	5887	24119	15888	13490	7164	690	123	5576	3636	3026	0.0313887	0.0024185	0.00990858	0.00652711	0.00554197	0.00294312	0.000283466	5.05309e-05	0.00229073	0.00149374	0.00124314
-31	2434154	84180	5895	24553	15991	13588	7379	654	129	5785	3910	3158	0.0345829	0.00242179	0.0100869	0.00656943	0.00558223	0.00303144	0.000268677	5.29958e-05	0.0023766	0.00160631	0.00129737
-30	2434154	78858	5953	24994	15952	13743	7497	640	128	5648	3861	3114	0.0323965	0.00244561	0.010268	0.00655341	0.0056459	0.00307992	0.000262925	5.2585e-05	0.00232031	0.00158618	0.00127929
-29	2434154	79706	6246	24953	15991	13780	7570	657	149	5643	3881	3106	0.0327448	0.00256598	0.0102512	0.00656943	0.0056611	0.00310991	0.000269909	6.12122e-05	0.00231826	0.00159439	0.00127601
-28	2434154	79766	6250	25196	15691	14109	7488	695	138	5696	3803	3123	0.0327695	0.00256763	0.010351	0.00644618	0.00579626	0.00307622	0.00028552	5.66932e-05	0.00234003	0.00156235	0.00128299
-27	2434154	85572	6293	25999	15898	14050	7684	661	130	5752	4069	3292	0.0351547	0.00258529	0.0106809	0.00653122	0.00577203	0.00315674	0.000271552	5.34066e-05	0.00236304	0.00167163	0.00135242
-26	2434154	83473	6411	26111	15784	14182	7649	733	142	5823	4026	3389	0.0342924	0.00263377	0.0107269	0.00648439	0.00582625	0.00314236	0.000301131	5.83365e-05	0.00239221	0.00165396	0.00139227
-25	2434154	82636	6291	26296	15695	14241	7786	676	143	5845	3868	3345	0.0339486	0.00258447	0.0108029	0.00644783	0.00585049	0.00319865	0.000277715	5.87473e-05	0.00240124	0.00158905	0.00137419
-24	2434154	83096	6315	26154	15639	14395	7921	764	155	5955	4082	3349	0.0341375	0.00259433	0.0107446	0.00642482	0.00591376	0.00325411	0.000313867	6.36772e-05	0.00244644	0.00167697	0.00137584
-23	2434154	83755	6320	26617	15866	14343	7818	688	144	5882	3908	3329	0.0344083	0.00259638	0.0109348	0.00651808	0.0058924	0.00321179	0.000282644	5.91581e-05	0.00241645	0.00160549	0.00136762
-22	2434154	91099	6466	27085	16060	14652	8071	755	149	6069	4233	3391	0.0374253	0.00265636	0.0111271	0.00659777	0.00601934	0.00331573	0.000310169	6.12122e-05	0.00249327	0.001739	0.00139309
-21	2434154	85046	6478	26567	15911	14668	7884	723	155	5996	4064	3321	0.0349386	0.00266129	0.0109143	0.00653656	0.00602591	0.00323891	0.000297023	6.36772e-05	0.00246328	0.00166957	0.00136433
-20	2434154	86190	6376	26900	16128	14583	8061	716	162	6039	4087	3369	0.0354086	0.00261939	0.0110511	0.00662571	0.00599099	0.00331162	0.000294147	6.65529e-05	0.00248094	0.00167902	0.00138405
-19	2434154	86234	6476	27225	15932	14557	7987	752	168	6006	3988	3340	0.0354267	0.00266047	0.0111846	0.00654519	0.00598031	0.00328122	0.000308937	6.90178e-05	0.00246739	0.00163835	0.00137214
-18	2434154	94857	6513	27679	16354	14807	8170	768	129	5953	4262	3384	0.0389692	0.00267567	0.0113711	0.00671856	0.00608302	0.0033564	0.00031551	5.29958e-05	0.00244561	0.00175092	0.00139022
-17	2434154	88569	6508	27528	16336	14957	8074	757	165	5898	4050	3429	0.0363859	0.00267362	0.0113091	0.00671116	0.00614464	0.00331696	0.000310991	6.77854e-05	0.00242302	0.00166382	0.0014087
-16	2434154	90071	6567	28169	16386	15290	8278	714	162	5969	4145	3267	0.037003	0.00269786	0.0115724	0.0067317	0.00628144	0.00340077	0.000293326	6.65529e-05	0.00245219	0.00170285	0.00134215
-15	2434154	90574	6528	28531	16524	15295	8324	746	168	6114	4143	3261	0.0372096	0.00268184	0.0117211	0.0067884	0.0062835	0.00341967	0.000306472	6.90178e-05	0.00251176	0.00170203	0.00133969
-14	2434154	96815	6678	28687	17004	15347	8521	767	189	6175	4289	3326	0.0397736	0.00274346	0.0117852	0.00698559	0.00630486	0.0035006	0.000315099	7.7645e-05	0.00253682	0.00176201	0.00136639
-13	2434154	97319	6740	29284	16974	15487	8705	810	172	6134	4262	3510	0.0399806	0.00276893	0.0120305	0.00697326	0.00636237	0.00357619	0.000332764	7.06611e-05	0.00251997	0.00175092	0.00144198
-12	2434154	96346	6737	29561	17170	15758	8869	784	190	6108	4408	3390	0.0395809	0.0027677	0.0121443	0.00705379	0.00647371	0.00364357	0.000322083	7.80559e-05	0.00250929	0.0018109	0.00139268
-11	2434154	97627	6727	29561	17401	15854	8931	789	169	6042	4286	3430	0.0401072	0.00276359	0.0121443	0.00714868	0.00651315	0.00366904	0.000324137	6.94286e-05	0.00248218	0.00176078	0.00140911
-10	2434154	98562	6939	30520	17582	16071	9134	775	177	6220	4343	3296	0.0404913	0.00285068	0.0125382	0.00722304	0.00660229	0.00375243	0.000318386	7.27152e-05	0.0025553	0.00178419	0.00135406
-9	2434154	109148	7040	31540	18106	16599	9415	812	215	6382	4623	3430	0.0448402	0.00289218	0.0129573	0.00743831	0.00681921	0.00386787	0.000333586	8.83264e-05	0.00262186	0.00189922	0.00140911
-8	2434154	103048	6908	31741	18574	16928	9410	785	200	6306	4530	3487	0.0423342	0.00283795	0.0130398	0.00763058	0.00695437	0.00386582	0.000322494	8.21641e-05	0.00259063	0.00186102	0.00143253
-7	2434154	105609	6918	32789	19172	16966	9637	814	201	6552	4548	3364	0.0433863	0.00284206	0.0134704	0.00787625	0.00696998	0.00395908	0.000334408	8.25749e-05	0.00269169	0.00186841	0.001382
-6	2434154	107604	7141	33710	20136	17600	10049	807	255	6536	4460	3386	0.0442059	0.00293367	0.0138488	0.00827228	0.00723044	0.00412833	0.000331532	0.000104759	0.00268512	0.00183226	0.00139104
-5	2434154	120867	7301	36022	22090	18455	10366	847	274	6885	4762	3625	0.0496546	0.0029994	0.0147986	0.00907502	0.00758169	0.00425856	0.000347965	0.000112565	0.0028285	0.00195633	0.00148922
-4	2434154	118485	7276	38118	24849	19543	11270	774	294	7170	4719	3431	0.048676	0.00298913	0.0156597	0.0102085	0.00802866	0.00462995	0.000317975	0.000120781	0.00294558	0.00193866	0.00140952
-3	2434154	126955	7498	42121	31240	21102	11806	815	438	8194	4862	3444	0.0521557	0.00308033	0.0173042	0.012834	0.00866913	0.00485015	0.000334819	0.000179939	0.00336626	0.00199741	0.00141487
-2	2434154	142420	9024	51974	54157	24178	13299	868	811	10833	5037	3380	0.058509	0.00370724	0.021352	0.0222488	0.00993281	0.0054635	0.000356592	0.000333175	0.00445042	0.0020693	0.00138857
-1	2434154	201190	13817	113169	134722	44037	22372	816	2662	20473	5186	3539	0.0826529	0.0056763	0.0464921	0.0553465	0.0180913	0.00919087	0.000335229	0.0010936	0.00841073	0.00213051	0.00145389
0	2334154	485014	41692	461642	407786	139550	76885	1690	14404	61600	10464	6212	0.20779	0.0178617	0.197777	0.174704	0.0597861	0.0329391	0.000724031	0.00617097	0.0263907	0.00448299	0.00266135
1	2253417	237883	9737	155603	84817	40355	29188	1118	2133	11291	6953	3651	0.105565	0.00432099	0.069052	0.0376393	0.0179084	0.0129528	0.000496135	0.000946562	0.00501061	0.00308554	0.00162021
2	2198247	204923	7990	92342	54176	27714	22225	1106	1175	8093	6282	3638	0.0932211	0.00363471	0.0420071	0.0246451	0.0126073	0.0101103	0.000503128	0.000534517	0.00368157	0.00285773	0.00165496
3	2164946	179869	7207	70036	40134	23437	18758	1096	641	6944	5773	3532	0.0830824	0.00332895	0.03235	0.0185381	0.0108257	0.00866442	0.000506248	0.000296081	0.00320747	0.00266658	0.00163145
4	2144022	177391	7248	61223	34693	21499	16960	1079	492	6567	6028	3822	0.0827375	0.00338056	0.0285552	0.0161813	0.0100274	0.00791037	0.00050326	0.000229475	0.00306293	0.00281154	0.00178263
5	2128998	149145	6788	53041	28254	19619	15155	957	404	6207	5214	3700	0.0700541	0.00318835	0.0249136	0.013271	0.00921513	0.00711837	0.000449507	0.000189761	0.00291546	0.00244904	0.00173791
6	2117381	137912	6669	47591	24737	18461	13985	933	312	6010	5049	3541	0.0651333	0.00314965	0.0224764	0.0116828	0.00871879	0.00660486	0.000440639	0.000147352	0.00283841	0.00238455	0.00167235
7	2107685	127625	6533	43891	21898	17365	13061	848	304	5707	4852	3462	0.0605522	0.00309961	0.0208243	0.0103896	0.0082389	0.00619685	0.000402337	0.000144234	0.00270771	0.00230205	0.00164256
8	2099284	129937	6684	42024	20689	16983	12542	848	323	5608	4869	3429	0.0618959	0.00318394	0.0200183	0.00985526	0.0080899	0.00597442	0.000403947	0.000153862	0.00267139	0.00231936	0.00163341
9	2091587	114709	6409	39323	18822	16194	11798	793	249	5504	4438	3334	0.054843	0.00306418	0.0188006	0.00899891	0.00774245	0.00564069	0.000379138	0.000119048	0.00263149	0.00212183	0.001594
10	2084655	110151	6329	37881	17885	15646	11118	793	270	5259	4363	3322	0.052839	0.00303599	0.0181714	0.00857936	0.00750532	0.00533326	0.000380399	0.000129518	0.00252272	0.00209291	0.00159355
11	2078176	105940	6461	36177	17062	15458	10740	751	284	5236	4267	3253	0.0509774	0.00310898	0.0174081	0.00821008	0.00743825	0.00516799	0.000361375	0.000136658	0.00251952	0.00205324	0.00156531
12	2072106	106603	6362	35579	16785	15200	10449	750	284	5144	4104	3286	0.0514467	0.00307031	0.0171705	0.00810045	0.00733553	0.0050427	0.000361951	0.000137059	0.0024825	0.00198059	0.00158583
13	2066072	105115	6445	34863	16661	14985	10205	750	234	5274	4240	3190	0.0508767	0.00311945	0.016874	0.00806409	0.00725289	0.00493932	0.000363008	0.000113258	0.00255267	0.0020522	0.00154399
14	2060361	98925	6403	33391	15870	14458	9723	763	253	5193	3902	3031	0.0480134	0.00310771	0.0162064	0.00770253	0.00701722	0.00471908	0.000370323	0.000122794	0.00252043	0.00189384	0.0014711
15	2054759	95503	6140	32472	15723	14208	9461	704	251	4997	3993	3049	0.0464789	0.00298818	0.0158033	0.00765199	0.00691468	0.00460443	0.000342619	0.000122155	0.00243192	0.00194329	0.00148387
16	2049471	93067	6265	31656	15336	14255	9285	703	252	5035	3831	3044	0.0454103	0.00305689	0.0154459	0.00748291	0.00695545	0.00453044	0.000343015	0.000122959	0.00245673	0.00186926	0.00148526
17	2044227	97119	6253	31215	15275	14045	8963	719	279	4964	3862	2962	0.0475089	0.00305886	0.0152698	0.00747226	0.00687057	0.00438454	0.000351722	0.000136482	0.0024283	0.00188922	0.00144896
18	2039165	89244	6066	30106	15016	13794	8873	692	247	4868	3719	2962	0.043765	0.00297475	0.0147639	0.0073638	0.00676453	0.00435129	0.000339355	0.000121128	0.00238725	0.00182379	0.00145256
19	2034297	88105	6062	29469	14739	13535	8639	636	246	4734	3761	2880	0.0433098	0.0029799	0.0144861	0.00724525	0.0066534	0.00424668	0.000312639	0.000120926	0.00232709	0.0018488	0.00141572
20	2029346	86183	6025	28798	14517	13195	8476	683	260	4624	3618	2908	0.0424684	0.00296894	0.0141908	0.00715354	0.00650209	0.00417672	0.000336562	0.00012812	0.00227857	0.00178284	0.00143297
21	2024621	91414	5945	28633	14545	13170	8326	632	258	4719	3731	2869	0.0451512	0.00293635	0.0141424	0.00718406	0.00650492	0.00411237	0.000312157	0.000127431	0.00233081	0.00184281	0.00141706
22	2019920	83279	5826	27734	14246	12986	7930	659	254	4637	3479	2877	0.0412289	0.00288427	0.0137302	0.00705275	0.00642897	0.0039259	0.000326251	0.000125748	0.00229564	0.00172235	0.00142431
23	2015428	82299	5762	26871	14074	12663	7832	628	236	4629	3445	2788	0.0408345	0.00285895	0.0133327	0.00698313	0.00628303	0.00388602	0.000311596	0.000117097	0.00229678	0.00170931	0.00138333
24	2010918	80413	5728	26250	14189	12439	7609	613	265	4448	3465	2681	0.0399882	0.00284845	0.0130537	0.00705598	0.00618573	0.00378384	0.000304836	0.000131781	0.00221193	0.00172309	0.00133322
25	2006369	81868	5776	26215	14067	12246	7460	666	243	4434	3470	2622	0.0408041	0.00287883	0.0130659	0.00701117	0.00610356	0.00371816	0.000331943	0.000121114	0.00220996	0.00172949	0.00130684
26	2001918	81922	5751	25599	13964	12002	7364	593	240	4362	3391	2573	0.0409218	0.00287275	0.0127872	0.00697531	0.00599525	0.00367847	0.000296216	0.000119885	0.00217891	0.00169388	0.00128527
27	1997629	77470	5599	25076	13734	11849	7247	618	228	4375	3246	2572	0.038781	0.00280282	0.0125529	0.00687515	0.00593153	0.0036278	0.000309367	0.000114135	0.0021901	0.00162493	0.00128753
28	1993319	75685	5481	24537	13464	11474	6953	608	216	4269	3203	2489	0.0379693	0.00274969	0.0123096	0.00675456	0.00575623	0.00348815	0.000305019	0.000108362	0.00214165	0.00160687	0.00124867
29	1989051	73677	5479	24194	13214	11431	6887	584	182	4100	3185	2520	0.0370413	0.00275458	0.0121636	0.00664337	0.00574696	0.00346246	0.000293607	9.15009e-05	0.00206128	0.00160127	0.00126694
30	1984921	79627	5389	23565	13394	11028	6761	595	234	4031	3337	2527	0.040116	0.00271497	0.011872	0.00674788	0.00555589	0.00340618	0.00029976	0.000117889	0.00203081	0.00168118	0.0012731
31	1980853	71851	5369	22991	12662	11099	6629	556	229	4030	2993	2456	0.0362728	0.00271045	0.0116066	0.0063922	0.00560314	0.00334654	0.000280687	0.000115607	0.00203448	0.00151097	0.00123987
32	1976896	70605	5166	22262	12320	10680	6533	556	188	4049	3134	2381	0.0357151	0.00261319	0.0112611	0.00623199	0.00540241	0.00330468	0.000281249	9.50986e-05	0.00204816	0.00158531	0.00120441
33	1973023	69004	5095	21831	12315	10478	6483	541	212	3879	2922	2401	0.0349737	0.00258233	0.0110647	0.00624169	0.00531063	0.00328582	0.000274199	0.000107449	0.00196602	0.00148098	0.00121691
34	1969105	71730	5130	21452	11791	10311	6265	494	186	3884	3084	2234	0.0364277	0.00260524	0.0108943	0.005988	0.00523639	0.00318165	0.000250875	9.44592e-05	0.00197247	0.00156619	0.00113453
35	1965398	66254	4848	20599	11627	9851	5837	564	200	3763	2876	2146	0.0337102	0.00246668	0.0104808	0.00591585	0.00501222	0.00296988	0.000286965	0.000101761	0.00191462	0.00146332	0.00109189
36	1961641	63900	4696	19626	10953	9359	5672	516	191	3503	2786	2173	0.0325748	0.00239391	0.0100049	0.00558359	0.00477101	0.00289146	0.000263045	9.73675e-05	0.00178575	0.00142024	0.00110775
37	1957982	60373	4351	18302	10432	8823	5412	494	155	3402	2601	1903	0.0308343	0.00222219	0.00934738	0.00532793	0.00450617	0.00276407	0.000252301	7.91631e-05	0.0017375	0.00132841	0.000971919
38	1954351	58576	4000	17310	9533	8379	5063	437	185	3216	2568	1876	0.0299721	0.00204672	0.00885716	0.00487783	0.00428736	0.00259063	0.000223604	9.46606e-05	0.00164556	0.00131399	0.000959909
39	1950894	59131	3847	16347	9145	7946	4828	427	142	2890	2497	1741	0.0303097	0.00197192	0.00837924	0.00468759	0.004073	0.00247476	0.000218874	7.27871e-05	0.00148137	0.00127993	0.000892411
40	1947542	51750	3649	15335	8546	7519	4471	407	109	2777	2235	1490	0.026572	0.00187364	0.00787403	0.0043881	0.00386076	0.00229571	0.000208981	5.5968e-05	0.0014259	0.0011476	0.000765067
41	1944107	49140	3345	14108	7949	6862	4128	388	119	2598	2163	1494	0.0252764	0.00172058	0.0072568	0.00408877	0.00352964	0.00212334	0.000199577	6.12106e-05	0.00133635	0.00111259	0.000768476
42	1940692	45719	3123	13235	7266	6304	3979	321	113	2432	1965	1334	0.0235581	0.00160922	0.00681973	0.00374403	0.00324833	0.0020503	0.000165405	5.82267e-05	0.00125316	0.00101253	0.000687384
43	1937364	47071	3079	12245	6870	6043	3643	316	94	2239	2009	1280	0.0242964	0.00158927	0.00632044	0.00354606	0.00311919	0.00188039	0.000163108	4.85195e-05	0.00115569	0.00103698	0.000660692
44	1934028	40406	2758	11301	6138	5525	3377	283	86	2094	1736	1205	0.0208921	0.00142604	0.00584325	0.00317369	0.00285673	0.0017461	0.000146327	4.44668e-05	0.00108271	0.000897609	0.000623052
45	1930899	38506	2527	10568	5824	5166	3183	278	66	1942	1590	1049	0.019942	0.00130872	0.0054731	0.00301621	0.00267544	0.00164845	0.000143974	3.4181e-05	0.00100575	0.000823451	0.00054327
46	1927868	36151	2388	9872	5512	4913	3006	247	72	1891	1543	956	0.0187518	0.00123867	0.00512068	0.00285912	0.00254841	0.00155924	0.000128121	3.7347e-05	0.000980876	0.000800366	0.000495885
47	1924896	36499	2197	9201	5043	4615	2794	231	55	1726	1592	956	0.0189615	0.00114136	0.00478	0.00261988	0.00239753	0.00145151	0.000120006	2.8573e-05	0.000896672	0.000827058	0.00049665
48	1922017	32306	1996	8678	4929	4377	2683	208	58	1545	1393	912	0.0168084	0.00103849	0.00451505	0.00256449	0.0022773	0.00139593	0.00010822	3.01766e-05	0.000803843	0.000724759	0.000474502
49	1919283	31011	1919	8267	4613	4076	2575	226	63	1484	1308	801	0.0161576	0.000999853	0.00430734	0.0024035	0.00212371	0.00134165	0.000117752	3.28248e-05	0.000773205	0.000681504	0.000417343
50	1916691	29813	1812	7822	4387	3986	2502	188	51	1344	1260	781	0.0155544	0.000945379	0.00408099	0.00228884	0.00207963	0.00130537	9.80857e-05	2.66084e-05	0.000701208	0.000657383	0.000407473
51	1914144	28588	1694	7378	4273	3736	2269	151	38	1367	1253	740	0.0149351	0.000884991	0.00385446	0.00223233	0.00195179	0.00118539	7.88864e-05	1.98522e-05	0.000714157	0.000654601	0.000386596
52	1911743	29761	1773	7242	4164	3600	2186	158	40	1305	1263	700	0.0155675	0.000927426	0.00378817	0.00217812	0.0018831	0.00114346	8.26471e-05	2.09233e-05	0.000682623	0.000660654	0.000366158
53	1909521	26580	1565	6856	4019	3468	2100	173	53	1243	1135	675	0.0139197	0.000819577	0.00359043	0.00210472	0.00181616	0.00109975	9.05986e-05	2.77557e-05	0.000650949	0.00059439	0.000353492
54	1907392	25920	1535	6589	3915	3287	1975	159	39	1233	1098	684	0.0135892	0.000804764	0.00345446	0.00205254	0.0017233	0.00103545	8.33599e-05	2.04468e-05	0.000646432	0.000575655	0.000358605
55	1905337	24360	1514	6182	3647	3157	1918	126	21	1149	1079	658	0.0127851	0.00079461	0.00324457	0.0019141	0.00165692	0.00100665	6.613e-05	1.10217e-05	0.000603043	0.000566304	0.000345346
56	1903461	25641	1436	6077	3553	2986	1859	151	35	1086	1061	625	0.0134707	0.000754415	0.00319261	0.0018666	0.00156872	0.000976642	7.93292e-05	1.83876e-05	0.00057054	0.000557406	0.000328349
57	1901660	22676	1383	5687	3418	2839	1780	132	36	1071	1002	533	0.0119243	0.000727259	0.00299055	0.00179738	0.00149291	0.000936024	6.9413e-05	1.89308e-05	0.000563192	0.000526908	0.000280281
58	1900092	21796	1268	5528	3131	2759	1626	135	31	956	926	552	0.011471	0.000667336	0.00290933	0.00164781	0.00145203	0.000855748	7.10492e-05	1.6315e-05	0.000503134	0.000487345	0.000290512
59	1898629	20712	1173	5300	2949	2603	1601	124	38	913	896	541	0.0109089	0.000617814	0.00279149	0.00155323	0.00137099	0.00084324	6.53103e-05	2.00144e-05	0.000480873	0.000471919	0.000284942
60	1897206	21228	1174	5005	2857	2515	1430	110	34	917	917	514	0.0111891	0.000618805	0.00263809	0.0015059	0.00132563	0.00075374	5.798e-05	1.79211e-05	0.000483342	0.000483342	0.000270925
