# Supplementary material for: Prevalence and characteristics of long COVID in elderly patients: An observational cohort study of over 2 million adults in the US
Source: PLoS Med. 2023 Apr 17;20(4):e1004194. doi: 10.1371/journal.pmed.1004194 (PMC10150975; doi:10.1371/journal.pmed.1004194)
Supplement: S5 Table — (XLSX) [file pmed.1004194.s006.xlsx]

## Sheet: SAS Logistic Model Result
The LOGISTIC Procedure
HOSPITALIZED
		Model Information
		Data Set	WORK.COVID_INFLUENZA
		Response Variable	ANY_IP (Any Hospitalization)
		Number of Response Levels	2
		Model	binary logit
		Optimization Technique	Fisher's scoring
		Number of Observations Read	75445
		Number of Observations Used	75445
		Response Profile
		Ordered Value	ANY_IP	Total Frequency
		1	1	26427
		2	0	49018
Probability modeled is ANY_IP=1.
Analysis of Maximum Likelihood Estimates
Parameter		DF	Estimate	Standard Error	Wald Chi-Square	Pr > ChiSq
Intercept		1	-3.154	0.1137	769.941	<.0001
DX	COVID19	1	0.1082	0.0105	106.418	<.0001
PRE_ANYIP		1	0.3352	0.0208	259.933	<.0001
FEMALE		1	-0.1541	0.0279	30.4848	<.0001
BLACK		1	0.0594	0.0306	3.7634	0.0524
HISPN		1	-0.1042	0.0347	9.0391	0.0026
ASIAN		1	-0.0849	0.0579	2.1466	0.1429
OTHER_R		1	0.0186	0.0531	0.1232	0.7256
R_MW		1	0.0869	0.0258	11.3278	0.0008
R_ST		1	-0.0579	0.0239	5.8728	0.0154
R_WT		1	-0.1142	0.0298	14.676	0.0001
AGE_AT_DX		1	0.0159	0.00141	126.575	<.0001
EDUAL		1	0.1099	0.0237	21.4306	<.0001
NDLIS		1	0.1407	0.0544	6.6934	0.0097
AMI		1	0.4134	0.0226	334.709	<.0001
AFIB		1	0.3905	0.0185	447.839	<.0001
CATARCT		1	-0.1871	0.0227	67.885	<.0001
KIDENEY		1	0.4836	0.022	483.787	<.0001
COPD		1	0.2449	0.0191	164.753	<.0001
CHF		1	0.4176	0.0201	431.708	<.0001
DIABETS		1	-0.0247	0.0196	1.5893	0.2074
GLAUCOM		1	-0.0961	0.0194	24.4641	<.0001
HIPFRAC		1	0.2163	0.0357	36.6282	<.0001
ISCHMIC		1	0.0197	0.023	0.7374	0.3905
DEPRESN		1	0.0823	0.0339	5.9047	0.0151
ALZDEM		1	0.4221	0.0205	423.558	<.0001
OSTEOPS		1	-0.0778	0.0216	12.9954	0.0003
RA_OA		1	-0.1542	0.0235	43.0855	<.0001
STROKE		1	0.0996	0.021	22.5758	<.0001
CBREAST		1	-0.0586	0.0408	2.0668	0.1505
CCOLREC		1	0.1132	0.0356	10.1195	0.0015
CPRSTAT		1	-0.0473	0.0321	2.175	0.1403
CLUNG		1	0.3787	0.0403	88.1966	<.0001
CENDMT		1	0.0875	0.0722	1.4707	0.2252
ANEMIA		1	0.487	0.0237	420.886	<.0001
ASTHMA		1	-0.0667	0.02	11.1249	0.0009
HYPERL		1	-0.2872	0.0348	68.1287	<.0001
HYPERP		1	-0.0695	0.0263	6.998	0.0082
HYPERT		1	0.1473	0.0472	9.7374	0.0018
HYPOTH		1	-0.1515	0.0182	68.9309	<.0001
ACPHS		1	0.0701	0.0607	1.3356	0.2478
ALCO		1	0.084	0.0365	5.2816	0.0216
ANXID		1	0.1312	0.0198	43.8427	<.0001
BIPLR		1	0.1804	0.036	25.0542	<.0001
BRAINIJ		1	-0.135	0.0609	4.9187	0.0266
DEPSSN		1	0.0227	0.0344	0.4361	0.509
DRUG		1	0.0257	0.0348	0.5442	0.4607
INTDIS		1	0.1054	0.0825	1.6322	0.2014
LEADIS		1	0.2493	0.096	6.7391	0.0094
PSDSOD		1	0.0434	0.0466	0.8675	0.3517
SCHZOT		1	0.2207	0.0366	36.3973	<.0001
PTRASD		1	-0.1443	0.0613	5.5393	0.0186
EPILEP		1	0.1628	0.0368	19.5621	<.0001
CYSFIB		1	0.1242	0.0399	9.6815	0.0019
FIBROM		1	-0.1564	0.0189	68.6347	<.0001
HEPVRL		1	0.147	0.046	10.2149	0.0014
LIVERD		1	0.1147	0.0199	33.1567	<.0001
LEUKLP		1	0.3603	0.0357	101.854	<.0001
MIGRAN		1	-0.1554	0.0278	31.2652	<.0001
MOBIMP		1	0.2462	0.0304	65.7477	<.0001
MULSCL		1	0.1202	0.0892	1.8156	0.1778
OBESITY		1	-0.0671	0.0185	13.1198	0.0003
OUDANY		1	0.1132	0.0408	7.7073	0.0055
PVASCD		1	0.041	0.0187	4.8131	0.0282
SPIINJ		1	0.2127	0.0446	22.7823	<.0001
TOBACO		1	0.1507	0.022	47.0103	<.0001
ULCERS		1	0.5296	0.0215	607.047	<.0001
HEARIM		1	-0.0746	0.0196	14.5074	0.0001
VISUAL		1	-0.0735	0.0534	1.8963	0.1685
	Association of Predicted Probabilities and Observed Responses
	Percent Concordant	75.3	Somers' D	0.506
	Percent Discordant	24.7	Gamma	0.506
	Percent Tied	0	Tau-a	0.23
	Pairs	1295398686	c	0.753
The LOGISTIC Procedure
OUTPATIENT
		Model Information
		Data Set	WORK.COVID_INFLUENZA
		Response Variable	ANY_IP (Any Hospitalization)
		Number of Response Levels	2
		Model	binary logit
		Optimization Technique	Fisher's scoring
		Number of Observations Read	358424
		Number of Observations Used	358424
		Response Profile
		Ordered Value	ANY_IP	Total Frequency
		1	1	107994
		2	0	250430
Probability modeled is ANY_IP=1.
Analysis of Maximum Likelihood Estimates
Parameter		DF	Estimate	Standard Error	Wald Chi-Square	Pr > ChiSq
Intercept		1	-3.0421	0.0534	3248.57	<.0001
DX	COVID19	1	0.0314	0.00464	45.8168	<.0001
PRE_ANYIP		1	0.5025	0.00977	2647.15	<.0001
FEMALE		1	-0.2093	0.0143	213.692	<.0001
BLACK		1	0.1151	0.0156	54.146	<.0001
HISPN		1	-0.0439	0.0172	6.498	0.0108
ASIAN		1	-0.084	0.0272	9.5687	0.002
OTHER_R		1	-0.07	0.0267	6.8513	0.0089
R_MW		1	0.0628	0.0132	22.6824	<.0001
R_ST		1	-0.0804	0.0114	49.6345	<.0001
R_WT		1	-0.217	0.0138	246.825	<.0001
AGE_AT_DX		1	0.0106	0.000679	245.305	<.0001
EDUAL		1	0.0389	0.0109	12.8105	0.0003
NDLIS		1	0.1219	0.0316	14.8537	0.0001
AMI		1	0.5394	0.0121	1996.6	<.0001
AFIB		1	0.3716	0.00939	1567.67	<.0001
CATARCT		1	-0.2234	0.0112	397.341	<.0001
KIDENEY		1	0.6389	0.0104	3788.09	<.0001
COPD		1	0.2101	0.0095	489.098	<.0001
CHF		1	0.3163	0.0101	980.512	<.0001
DIABETS		1	-0.047	0.00977	23.1356	<.0001
GLAUCOM		1	-0.0788	0.0096	67.3786	<.0001
HIPFRAC		1	0.4883	0.0147	1099.36	<.0001
ISCHMIC		1	-0.0621	0.0112	30.9624	<.0001
DEPRESN		1	0.0385	0.0163	5.5713	0.0183
ALZDEM		1	0.4698	0.0105	2012.57	<.0001
OSTEOPS		1	-0.1118	0.0104	115.53	<.0001
RA_OA		1	-0.1702	0.0119	205.868	<.0001
STROKE		1	0.0889	0.0103	74.4343	<.0001
CBREAST		1	-0.098	0.0185	27.9855	<.0001
CCOLREC		1	0.1802	0.0173	108.744	<.0001
CPRSTAT		1	-0.0175	0.017	1.06	0.3032
CLUNG		1	0.3747	0.0214	307.567	<.0001
CENDMT		1	0.1472	0.0334	19.429	<.0001
ANEMIA		1	0.5418	0.0125	1873.36	<.0001
ASTHMA		1	-0.131	0.0104	160.157	<.0001
HYPERL		1	-0.2926	0.0163	321.127	<.0001
HYPERP		1	-0.1138	0.014	65.9854	<.0001
HYPERT		1	0.32	0.0225	201.896	<.0001
HYPOTH		1	-0.1624	0.00905	321.913	<.0001
ACPHS		1	0.1574	0.0236	44.5833	<.0001
ALCO		1	0.1508	0.017	78.9712	<.0001
ANXID		1	0.0969	0.00992	95.4719	<.0001
BIPLR		1	0.0864	0.0153	31.9906	<.0001
BRAINIJ		1	-0.0538	0.0254	4.5013	0.0339
DEPSSN		1	0.0433	0.0162	7.1038	0.0077
DRUG		1	-0.0207	0.0171	1.4715	0.2251
INTDIS		1	0.0696	0.0362	3.682	0.055
LEADIS		1	0.1675	0.0392	18.2357	<.0001
PSDSOD		1	-0.041	0.0199	4.2508	0.0392
SCHZOT		1	0.1352	0.0147	84.4009	<.0001
PTRASD		1	-0.0666	0.0281	5.5995	0.018
EPILEP		1	0.1732	0.016	117.038	<.0001
CYSFIB		1	0.0924	0.0172	28.9407	<.0001
FIBROM		1	-0.1954	0.00939	432.439	<.0001
HEPVRL		1	0.0458	0.0224	4.1766	0.041
LIVERD		1	0.1711	0.0101	285.333	<.0001
LEUKLP		1	0.2823	0.0196	206.577	<.0001
MIGRAN		1	-0.2339	0.0137	293.153	<.0001
MOBIMP		1	0.4132	0.0136	921.816	<.0001
MULSCL		1	0.1427	0.0389	13.4945	0.0002
OBESITY		1	0.0658	0.00925	50.5223	<.0001
OUDANY		1	0.1766	0.0198	79.2523	<.0001
PVASCD		1	-0.00067	0.00965	0.0048	0.9449
SPIINJ		1	0.3397	0.0197	296.682	<.0001
TOBACO		1	0.1503	0.0115	169.617	<.0001
ULCERS		1	0.6431	0.0102	3998.72	<.0001
HEARIM		1	-0.1053	0.00984	114.48	<.0001
VISUAL		1	0.0366	0.025	2.1325	0.1442
	Association of Predicted Probabilities and Observed Responses
	Percent Concordant	80.6	Somers' D	0.612
	Percent Discordant	19.4	Gamma	0.612
	Percent Tied	0	Tau-a	0.258
	Pairs	27044937420	c	0.806
The LOGISTIC Procedure
HOSPITALIZED
		Model Information
		Data Set	WORK.COVID_INFLUENZA
		Response Variable	SX_IP (Symptom specific hospitalization)
		Number of Response Levels	2
		Model	binary logit
		Optimization Technique	Fisher's scoring
		Number of Observations Read	75445
		Number of Observations Used	75445
		Response Profile
		Ordered Value	SX_IP	Total Frequency
		1	1	10879
		2	0	64566
Probability modeled is SX_IP=1.
Analysis of Maximum Likelihood Estimates
Parameter		DF	Estimate	Standard Error	Wald Chi-Square	Pr > ChiSq
Intercept		1	-5.1119	0.1507	1150.44	<.0001
DX	COVID19	1	0.0923	0.0134	47.3482	<.0001
PRE_ANYIP		1	0.1696	0.0255	44.0755	<.0001
FEMALE		1	-0.0643	0.0375	2.938	0.0865
BLACK		1	-0.0146	0.039	0.1408	0.7075
HISPN		1	-0.2925	0.047	38.7831	<.0001
ASIAN		1	-0.323	0.082	15.5293	<.0001
OTHER_R		1	-0.0111	0.0718	0.0241	0.8766
R_MW		1	0.1616	0.033	23.9737	<.0001
R_ST		1	0.000433	0.0309	0.0002	0.9888
R_WT		1	-0.0464	0.0392	1.4029	0.2362
AGE_AT_DX		1	0.0253	0.00178	201.702	<.0001
EDUAL		1	0.1648	0.0294	31.3749	<.0001
NDLIS		1	0.1344	0.0694	3.7445	0.053
AMI		1	0.183	0.0276	44.035	<.0001
AFIB		1	0.2038	0.0238	73.6062	<.0001
CATARCT		1	-0.1613	0.0301	28.6887	<.0001
KIDENEY		1	0.3374	0.0304	123.117	<.0001
COPD		1	0.1484	0.0251	34.8537	<.0001
CHF		1	0.1956	0.0272	51.7114	<.0001
DIABETS		1	-0.00407	0.0256	0.0253	0.8736
GLAUCOM		1	-0.0692	0.0248	7.7672	0.0053
HIPFRAC		1	0.147	0.0401	13.4089	0.0003
ISCHMIC		1	-0.0206	0.0314	0.4322	0.5109
DEPRESN		1	0.2491	0.0428	33.8968	<.0001
ALZDEM		1	0.5299	0.0253	439.642	<.0001
OSTEOPS		1	-0.066	0.0273	5.8681	0.0154
RA_OA		1	-0.078	0.0318	6.0286	0.0141
STROKE		1	0.0877	0.026	11.3698	0.0007
CBREAST		1	0.0345	0.0507	0.4616	0.4969
CCOLREC		1	0.0301	0.0441	0.4649	0.4953
CPRSTAT		1	0.00218	0.0411	0.0028	0.9578
CLUNG		1	0.172	0.0499	11.8687	0.0006
CENDMT		1	0.0432	0.09	0.2303	0.6313
ANEMIA		1	0.4528	0.0347	169.798	<.0001
ASTHMA		1	-0.0647	0.0256	6.3909	0.0115
HYPERL		1	-0.2572	0.0462	31.0421	<.0001
HYPERP		1	-0.0289	0.0353	0.6711	0.4127
HYPERT		1	0.2745	0.072	14.5472	0.0001
HYPOTH		1	-0.1031	0.0233	19.5201	<.0001
ACPHS		1	-0.0665	0.0694	0.9174	0.3382
ALCO		1	0.0265	0.0444	0.3567	0.5503
ANXID		1	0.1142	0.0256	19.9411	<.0001
BIPLR		1	0.2242	0.0409	30.0965	<.0001
BRAINIJ		1	0.00238	0.0701	0.0011	0.973
DEPSSN		1	0.00258	0.0426	0.0037	0.9517
DRUG		1	0.00663	0.0426	0.0242	0.8763
INTDIS		1	-0.0405	0.0962	0.1769	0.6741
LEADIS		1	0.2304	0.1027	5.0313	0.0249
PSDSOD		1	0.0672	0.054	1.5523	0.2128
SCHZOT		1	0.2143	0.04	28.6882	<.0001
PTRASD		1	-0.0672	0.0755	0.7927	0.3733
EPILEP		1	0.0268	0.0429	0.3899	0.5324
CYSFIB		1	0.2646	0.0457	33.507	<.0001
FIBROM		1	-0.1126	0.0245	21.1249	<.0001
HEPVRL		1	-0.0242	0.0581	0.1731	0.6773
LIVERD		1	-0.016	0.0256	0.392	0.5312
LEUKLP		1	0.1477	0.045	10.7517	0.001
MIGRAN		1	-0.0901	0.0354	6.4733	0.011
MOBIMP		1	0.1431	0.0352	16.5498	<.0001
MULSCL		1	0.1164	0.1053	1.2212	0.2691
OBESITY		1	-0.0398	0.0239	2.7673	0.0962
OUDANY		1	0.1023	0.0488	4.4007	0.0359
PVASCD		1	0.0415	0.0244	2.8911	0.0891
SPIINJ		1	0.1193	0.0508	5.5191	0.0188
TOBACO		1	0.0813	0.0278	8.5417	0.0035
ULCERS		1	0.5448	0.0252	466.231	<.0001
HEARIM		1	-0.0692	0.0248	7.7672	0.0053
VISUAL		1	-0.0391	0.0623	0.393	0.5307
	Association of Predicted Probabilities and Observed Responses
	Percent Concordant	73.4	Somers' D	0.467
	Percent Discordant	26.6	Gamma	0.467
	Percent Tied	0	Tau-a	0.115
	Pairs	702413514	c	0.734
The LOGISTIC Procedure
OUTPATIENT
		Model Information
		Data Set	WORK.COVID_INFLUENZA
		Response Variable	SX_IP (Symptom specific hospitalization)
		Number of Response Levels	2
		Model	binary logit
		Optimization Technique	Fisher's scoring
		Number of Observations Read	358424
		Number of Observations Used	358424
		Response Profile
		Ordered Value	SX_IP	Total Frequency
		1	1	52786
		2	0	305638
Probability modeled is SX_IP=1.
Analysis of Maximum Likelihood Estimates
Parameter		DF	Estimate	Standard Error	Wald Chi-Square	Pr > ChiSq
Intercept		1	-4.6524	0.0664	4916.44	<.0001
DX	COVID19	1	0.000153	0.00573	0.0007	0.9787
PRE_ANYIP		1	0.3586	0.0113	1001.8	<.0001
FEMALE		1	-0.1338	0.0179	55.9356	<.0001
BLACK		1	0.0819	0.0181	20.466	<.0001
HISPN		1	-0.2317	0.0217	114.043	<.0001
ASIAN		1	-0.2244	0.0349	41.2868	<.0001
OTHER_R		1	-0.1434	0.0348	16.9689	<.0001
R_MW		1	-0.0127	0.0158	0.6402	0.4237
R_ST		1	-0.1021	0.0137	55.7516	<.0001
R_WT		1	-0.224	0.0169	175.115	<.0001
AGE_AT_DX		1	0.0191	0.000804	562.999	<.0001
EDUAL		1	0.1757	0.0125	196.857	<.0001
NDLIS		1	0.0971	0.0394	6.0591	0.0138
AMI		1	0.2315	0.0137	286.146	<.0001
AFIB		1	0.2029	0.0113	322.692	<.0001
CATARCT		1	-0.1975	0.0139	203.235	<.0001
KIDENEY		1	0.5181	0.0137	1438.3	<.0001
COPD		1	0.156	0.0117	179.274	<.0001
CHF		1	0.1933	0.0128	229.563	<.0001
DIABETS		1	-0.0312	0.0121	6.7203	0.0095
GLAUCOM		1	-0.0619	0.0116	28.4845	<.0001
HIPFRAC		1	0.4686	0.0155	913.403	<.0001
ISCHMIC		1	-0.0965	0.0142	46.0054	<.0001
DEPRESN		1	0.1995	0.0199	100.782	<.0001
ALZDEM		1	0.5914	0.0126	2194.71	<.0001
OSTEOPS		1	-0.0925	0.0125	54.8439	<.0001
RA_OA		1	-0.1422	0.0149	90.6023	<.0001
STROKE		1	0.0491	0.0122	16.1513	<.0001
CBREAST		1	-0.0777	0.0224	11.9885	0.0005
CCOLREC		1	0.1067	0.0204	27.4242	<.0001
CPRSTAT		1	-0.0462	0.0208	4.9313	0.0264
CLUNG		1	0.0886	0.0257	11.8546	0.0006
CENDMT		1	0.1128	0.0393	8.2415	0.0041
ANEMIA		1	0.5255	0.0176	890.97	<.0001
ASTHMA		1	-0.1228	0.0126	95.4852	<.0001
HYPERL		1	-0.2893	0.0202	205.895	<.0001
HYPERP		1	-0.083	0.0174	22.7199	<.0001
HYPERT		1	0.3731	0.0325	131.616	<.0001
HYPOTH		1	-0.1453	0.0109	176.269	<.0001
ACPHS		1	0.051	0.0251	4.1347	0.042
ALCO		1	0.1052	0.0193	29.8091	<.0001
ANXID		1	0.0842	0.0121	48.3885	<.0001
BIPLR		1	0.1153	0.0167	47.4716	<.0001
BRAINIJ		1	-0.064	0.0279	5.2578	0.0218
DEPSSN		1	0.0117	0.0193	0.3658	0.5453
DRUG		1	-0.0307	0.0197	2.4279	0.1192
INTDIS		1	-0.0719	0.0401	3.2115	0.0731
LEADIS		1	0.1961	0.0412	22.6809	<.0001
PSDSOD		1	-0.0237	0.0222	1.1418	0.2853
SCHZOT		1	0.0999	0.0158	40.1079	<.0001
PTRASD		1	-0.045	0.0329	1.8708	0.1714
EPILEP		1	0.0929	0.0174	28.3572	<.0001
CYSFIB		1	0.1592	0.0189	70.7898	<.0001
FIBROM		1	-0.1223	0.0115	113.714	<.0001
HEPVRL		1	-0.0174	0.0259	0.4509	0.5019
LIVERD		1	0.023	0.0123	3.5285	0.0603
LEUKLP		1	0.1212	0.0237	26.0479	<.0001
MIGRAN		1	-0.2066	0.017	147.896	<.0001
MOBIMP		1	0.2856	0.0149	367.968	<.0001
MULSCL		1	0.1135	0.0429	7.003	0.0081
OBESITY		1	0.0657	0.0113	33.6937	<.0001
OUDANY		1	0.1164	0.0225	26.679	<.0001
PVASCD		1	0.0254	0.012	4.4961	0.034
SPIINJ		1	0.2797	0.021	178.08	<.0001
TOBACO		1	0.1049	0.0137	58.9289	<.0001
ULCERS		1	0.5864	0.0116	2572.58	<.0001
HEARIM		1	-0.1074	0.0118	82.1702	<.0001
VISUAL		1	-0.00641	0.0272	0.0554	0.8138
	Association of Predicted Probabilities and Observed Responses
	Percent Concordant	79.4	Somers' D	0.588
	Percent Discordant	20.6	Gamma	0.588
	Percent Tied	0	Tau-a	0.148
	Pairs	16133407468	c	0.794
The LOGISTIC Procedure
HOSPITALIZED
		Model Information
		Data Set	WORK.COVID_INFLUENZA
		Response Variable	SX_ED (Symptom specific ED visits)
		Number of Response Levels	2
		Model	binary logit
		Optimization Technique	Fisher's scoring
		Number of Observations Read	75445
		Number of Observations Used	75445
		Response Profile
		Ordered Value	SX_ED	Total Frequency
		1	1	10565
		2	0	64880
Probability modeled is SX_ED=1.
Analysis of Maximum Likelihood Estimates
Parameter		DF	Estimate	Standard Error	Wald Chi-Square	Pr > ChiSq
Intercept		1	-2.7432	0.1431	367.243	<.0001
DX	COVID19	1	-0.05	0.0129	15.0112	0.0001
PRE_ANYIP		1	0.3035	0.0254	142.467	<.0001
FEMALE		1	0.0523	0.0359	2.1222	0.1452
BLACK		1	0.2208	0.0371	35.5048	<.0001
HISPN		1	0.00322	0.0436	0.0055	0.9411
ASIAN		1	-0.1804	0.0792	5.1868	0.0228
OTHER_R		1	0.0534	0.0678	0.6204	0.4309
R_MW		1	0.2239	0.0328	46.4736	<.0001
R_ST		1	0.0661	0.0309	4.5883	0.0322
R_WT		1	0.0522	0.0383	1.8553	0.1732
AGE_AT_DX		1	0.00165	0.00179	0.8454	0.3579
EDUAL		1	0.1548	0.0291	28.3056	<.0001
NDLIS		1	0.2533	0.0646	15.3771	<.0001
AMI		1	0.1075	0.0283	14.4471	0.0001
AFIB		1	0.1377	0.0237	33.647	<.0001
CATARCT		1	-0.0614	0.0286	4.6174	0.0316
KIDENEY		1	0.1003	0.0277	13.0817	0.0003
COPD		1	0.115	0.0246	21.8626	<.0001
CHF		1	0.1098	0.0262	17.53	<.0001
DIABETS		1	-0.0613	0.0249	6.0581	0.0138
GLAUCOM		1	-0.0666	0.0247	7.2911	0.0069
HIPFRAC		1	-0.0454	0.0442	1.0508	0.3053
ISCHMIC		1	0.0896	0.0295	9.2471	0.0024
DEPRESN		1	0.0255	0.0434	0.3446	0.5572
ALZDEM		1	0.1333	0.0261	25.9977	<.0001
OSTEOPS		1	-0.0391	0.0268	2.1294	0.1445
RA_OA		1	0.00513	0.0306	0.028	0.867
STROKE		1	0.127	0.0262	23.5193	<.0001
CBREAST		1	-0.0524	0.0503	1.0856	0.2974
CCOLREC		1	0.0585	0.0443	1.7424	0.1868
CPRSTAT		1	-0.0227	0.0423	0.2875	0.5918
CLUNG		1	0.1431	0.0492	8.4599	0.0036
CENDMT		1	-0.0498	0.0903	0.3038	0.5815
ANEMIA		1	0.0768	0.0298	6.6384	0.01
ASTHMA		1	0.0201	0.0247	0.6604	0.4164
HYPERL		1	-0.1534	0.0431	12.6558	0.0004
HYPERP		1	-0.00741	0.0345	0.046	0.8301
HYPERT		1	0.0878	0.0577	2.314	0.1282
HYPOTH		1	-0.0521	0.023	5.1553	0.0232
ACPHS		1	0.1199	0.0693	2.9895	0.0838
ALCO		1	0.00713	0.0448	0.0253	0.8735
ANXID		1	0.1981	0.0251	62.2229	<.0001
BIPLR		1	0.0789	0.0422	3.485	0.0619
BRAINIJ		1	-0.0189	0.0725	0.0676	0.7948
DEPSSN		1	0.0304	0.0435	0.4882	0.4847
DRUG		1	0.0269	0.0418	0.4145	0.5197
INTDIS		1	0.1396	0.0962	2.106	0.1467
LEADIS		1	0.0861	0.1103	0.609	0.4352
PSDSOD		1	0.0942	0.0538	3.0634	0.0801
SCHZOT		1	0.0867	0.0429	4.0934	0.0431
PTRASD		1	0.1583	0.0686	5.3206	0.0211
EPILEP		1	0.0245	0.0438	0.3133	0.5756
CYSFIB		1	-0.1061	0.0509	4.3365	0.0373
FIBROM		1	0.0875	0.0243	13.0062	0.0003
HEPVRL		1	-0.0426	0.0573	0.553	0.4571
LIVERD		1	0.0708	0.0249	8.0717	0.0045
LEUKLP		1	0.0333	0.0461	0.522	0.47
MIGRAN		1	0.1844	0.0321	32.9355	<.0001
MOBIMP		1	0.00899	0.037	0.0591	0.8079
MULSCL		1	0.019	0.1064	0.0318	0.8585
OBESITY		1	-0.048	0.0234	4.2115	0.0402
OUDANY		1	0.0979	0.048	4.1695	0.0412
PVASCD		1	-0.00351	0.024	0.0214	0.8836
SPIINJ		1	0.0735	0.0532	1.9041	0.1676
TOBACO		1	0.1049	0.0272	14.8513	0.0001
ULCERS		1	0.0892	0.0273	10.7136	0.0011
HEARIM		1	0.0137	0.0246	0.3089	0.5784
VISUAL		1	-0.047	0.0657	0.5104	0.475
	Association of Predicted Probabilities and Observed Responses
	Percent Concordant	63	Somers' D	0.259
	Percent Discordant	37	Gamma	0.259
	Percent Tied	0	Tau-a	0.062
	Pairs	685457200	c	0.63
The LOGISTIC Procedure
OUTPATIENT
		Model Information
		Data Set	WORK.COVID_INFLUENZA
		Response Variable	SX_ED (Symptom specific ED visits)
		Number of Response Levels	2
		Model	binary logit
		Optimization Technique	Fisher's scoring
		Number of Observations Read	358424
		Number of Observations Used	358424
		Response Profile
		Ordered Value	SX_ED	Total Frequency
		1	1	40697
		2	0	317727
Probability modeled is SX_ED=1.
Analysis of Maximum Likelihood Estimates
Parameter		DF	Estimate	Standard Error	Wald Chi-Square	Pr > ChiSq
Intercept		1	-2.8568	0.0679	1771.15	<.0001
DX	COVID19	1	-0.1124	0.00571	386.959	<.0001
PRE_ANYIP		1	0.2598	0.0128	411.383	<.0001
FEMALE		1	0.0407	0.0183	4.9567	0.026
BLACK		1	0.3194	0.0189	286.403	<.0001
HISPN		1	0.1173	0.0217	29.3557	<.0001
ASIAN		1	-0.0677	0.0365	3.4439	0.0635
OTHER_R		1	-0.0373	0.0343	1.1852	0.2763
R_MW		1	0.3195	0.0171	348.861	<.0001
R_ST		1	0.1839	0.0152	147.134	<.0001
R_WT		1	0.1218	0.0181	45.0728	<.0001
AGE_AT_DX		1	-0.0007	0.000887	0.6142	0.4332
EDUAL		1	-0.01	0.0141	0.5034	0.478
NDLIS		1	0.1421	0.0379	14.0711	0.0002
AMI		1	0.1922	0.0153	156.799	<.0001
AFIB		1	0.1158	0.0123	88.1305	<.0001
CATARCT		1	-0.0325	0.014	5.3676	0.0205
KIDENEY		1	0.117	0.0132	78.9865	<.0001
COPD		1	0.0749	0.0123	37.2951	<.0001
CHF		1	0.0896	0.0133	45.4168	<.0001
DIABETS		1	-0.0538	0.0124	18.7122	<.0001
GLAUCOM		1	-0.0395	0.0122	10.3848	0.0013
HIPFRAC		1	-0.0579	0.0201	8.2904	0.004
ISCHMIC		1	0.1546	0.0142	119.241	<.0001
DEPRESN		1	-0.0185	0.0208	0.7924	0.3734
ALZDEM		1	-0.00256	0.014	0.0336	0.8546
OSTEOPS		1	-0.0561	0.0131	18.3571	<.0001
RA_OA		1	-0.0152	0.0152	1.0077	0.3155
STROKE		1	0.1573	0.0132	141.315	<.0001
CBREAST		1	-0.0444	0.023	3.7236	0.0536
CCOLREC		1	0.103	0.022	21.9205	<.0001
CPRSTAT		1	0.0115	0.0224	0.2638	0.6075
CLUNG		1	0.1254	0.0269	21.7171	<.0001
CENDMT		1	0.0397	0.0427	0.8665	0.3519
ANEMIA		1	0.00306	0.0146	0.0437	0.8345
ASTHMA		1	0.0463	0.0128	13.1804	0.0003
HYPERL		1	-0.0989	0.0203	23.761	<.0001
HYPERP		1	-0.0267	0.0183	2.1306	0.1444
HYPERT		1	0.2075	0.025	68.9224	<.0001
HYPOTH		1	-0.0799	0.0115	48.6034	<.0001
ACPHS		1	3.4e-05	0.0304	0	0.9991
ALCO		1	0.0311	0.0217	2.052	0.152
ANXID		1	0.1963	0.0126	241.336	<.0001
BIPLR		1	-0.00903	0.0197	0.2102	0.6466
BRAINIJ		1	-0.0151	0.0326	0.2157	0.6423
DEPSSN		1	0.0286	0.0208	1.9032	0.1677
DRUG		1	0.0668	0.0211	10.0278	0.0015
INTDIS		1	0.138	0.0479	8.2826	0.004
LEADIS		1	-0.0296	0.0523	0.3203	0.5714
PSDSOD		1	-0.00123	0.025	0.0024	0.9608
SCHZOT		1	0.0176	0.0194	0.8264	0.3633
PTRASD		1	0.1188	0.0326	13.2426	0.0003
EPILEP		1	0.0578	0.0204	8.0502	0.0045
CYSFIB		1	-0.0785	0.023	11.7032	0.0006
FIBROM		1	0.1093	0.0121	81.6194	<.0001
HEPVRL		1	-0.0135	0.0283	0.2263	0.6342
LIVERD		1	0.0983	0.0128	58.7005	<.0001
LEUKLP		1	0.1334	0.0251	28.2686	<.0001
MIGRAN		1	0.2039	0.0155	172.724	<.0001
MOBIMP		1	-0.0257	0.0178	2.0817	0.1491
MULSCL		1	0.0966	0.0481	4.0234	0.0449
OBESITY		1	0.0137	0.0117	1.3777	0.2405
OUDANY		1	0.1499	0.024	39.1615	<.0001
PVASCD		1	-0.0511	0.0125	16.7397	<.0001
SPIINJ		1	0.1738	0.0248	49.246	<.0001
TOBACO		1	0.0746	0.0146	26.1064	<.0001
ULCERS		1	-0.086	0.0142	36.9242	<.0001
HEARIM		1	-0.00164	0.0125	0.0171	0.8959
VISUAL		1	-0.00389	0.0328	0.0141	0.9056
	Association of Predicted Probabilities and Observed Responses
	Percent Concordant	61.8	Somers' D	0.236
	Percent Discordant	38.2	Gamma	0.236
	Percent Tied	0	Tau-a	0.047
	Pairs	12930535719	c	0.618

## Sheet: SAS GEE Model Results
The GENMOD Procedure
HOSPITALIZED
			Model Information
			Data Set	WORK.COVID_INFLUENZA
			Distribution	Poisson
			Link Function	Log
			Dependent Variable	NUM_VST (# of outpatient visits)
			Number of Observations Read	75445
			Number of Observations Used	75445
		Class Level Information
		Class	Levels	Values
		BENE_ID	75445	2870 4427 9571 15907 20360 21160 22761 25159 25984 29758 30161 32367 33497 33699 34469 36599 37069 37603 41476 43971 44922 45987 46151 46485 47434 48363 48614 49672 50386 50986 51056 51421 51908 52678 53581 53854 54694 55262 55540 57427 66587 81726 ...
		DX	2	COVID19 INFLZA
			Algorithm converged.
			GEE Model Information
			Correlation Structure	Unstructured
			Subject Effect	BENE_ID (75445 levels)
			Number of Clusters	75445
			Correlation Matrix Dimension	1
			Maximum Cluster Size	1
			Minimum Cluster Size	1
			Algorithm converged.
Analysis Of GEE Parameter Estimates
Empirical Standard Error Estimates
Parameter		Estimate	Standard Error	95% Confidence Limits		Z	Pr > |Z|
Intercept		0.9064	0.0524	0.8038	1.0091	17.31	<.0001
DX	COVID19	0.0868	0.0095	0.0683	0.1054	9.18	<.0001
DX	INFLZA	0	0	0	0	.	.
PRE_ANYIP		0.0808	0.01	0.0613	0.1003	8.11	<.0001
FEMALE		-0.0066	0.0125	-0.031	0.0179	-0.53	0.5969
BLACK		-0.0169	0.0143	-0.0449	0.011	-1.19	0.2353
HISPN		-0.0443	0.0157	-0.075	-0.0137	-2.83	0.0046
ASIAN		0.0071	0.0257	-0.0432	0.0575	0.28	0.7807
OTHER_R		-0.0261	0.0232	-0.0716	0.0194	-1.13	0.2604
R_MW		-0.0321	0.012	-0.0557	-0.0085	-2.67	0.0076
R_ST		-0.0407	0.0111	-0.0625	-0.019	-3.67	0.0002
R_WT		-0.0508	0.0136	-0.0775	-0.0242	-3.74	0.0002
AGE_AT_DX		-0.0057	0.0007	-0.007	-0.0044	-8.55	<.0001
EDUAL		-0.0285	0.0112	-0.0505	-0.0066	-2.55	0.0107
NDLIS		-0.0336	0.0245	-0.0817	0.0145	-1.37	0.1707
AMI		0.096	0.0108	0.0748	0.1173	8.86	<.0001
AFIB		0.0933	0.0088	0.0761	0.1106	10.61	<.0001
CATARCT		-0.0138	0.0103	-0.034	0.0064	-1.34	0.1805
KIDENEY		0.0312	0.0094	0.0128	0.0496	3.32	0.0009
COPD		0.1015	0.0088	0.0842	0.1187	11.54	<.0001
CHF		0.0811	0.0093	0.0629	0.0994	8.71	<.0001
DIABETS		-0.0015	0.0087	-0.0186	0.0157	-0.17	0.8679
GLAUCOM		0	0.009	-0.0176	0.0177	0	0.9969
HIPFRAC		-0.0172	0.0175	-0.0514	0.017	-0.98	0.3247
ISCHMIC		0.0288	0.0101	0.009	0.0486	2.85	0.0044
DEPRESN		0.0332	0.0161	0.0016	0.0647	2.06	0.0393
ALZDEM		0.1119	0.0101	0.0921	0.1317	11.09	<.0001
OSTEOPS		-0.0083	0.0099	-0.0278	0.0111	-0.84	0.3997
RA_OA		0.0088	0.0108	-0.0123	0.0299	0.82	0.4118
STROKE		0.0256	0.0101	0.0058	0.0455	2.53	0.0114
CBREAST		0.0493	0.0187	0.0127	0.0859	2.64	0.0082
CCOLREC		-0.0124	0.0165	-0.0448	0.02	-0.75	0.4532
CPRSTAT		0.0324	0.0156	0.0018	0.0631	2.07	0.0381
CLUNG		0.1037	0.019	0.0666	0.1409	5.47	<.0001
CENDMT		-0.0462	0.0308	-0.1067	0.0142	-1.5	0.134
ANEMIA		0.1239	0.0096	0.1052	0.1427	12.95	<.0001
ASTHMA		0.0253	0.009	0.0077	0.0429	2.81	0.0049
HYPERL		0.0141	0.0153	-0.0158	0.044	0.92	0.3559
HYPERP		0.0397	0.0121	0.016	0.0634	3.28	0.001
HYPERT		-0.009	0.0171	-0.0425	0.0246	-0.52	0.6005
HYPOTH		0.0017	0.0083	-0.0147	0.018	0.2	0.8428
ACPHS		0.0217	0.0291	-0.0353	0.0787	0.75	0.4552
ALCO		0.0313	0.0183	-0.0045	0.0672	1.72	0.0862
ANXID		0.0747	0.0092	0.0567	0.0928	8.11	<.0001
BIPLR		0.0546	0.0166	0.0221	0.0872	3.29	0.001
BRAINIJ		-0.0069	0.0293	-0.0644	0.0506	-0.23	0.8144
DEPSSN		0.0011	0.0164	-0.0311	0.0333	0.07	0.9455
DRUG		-0.0104	0.0163	-0.0423	0.0215	-0.64	0.5221
INTDIS		-0.1546	0.0407	-0.2344	-0.0748	-3.8	0.0001
LEADIS		0.1518	0.0494	0.0549	0.2486	3.07	0.0021
PSDSOD		-0.0047	0.0206	-0.045	0.0356	-0.23	0.8185
SCHZOT		0.0306	0.0179	-0.0045	0.0657	1.71	0.0879
PTRASD		-0.0372	0.0276	-0.0913	0.0169	-1.35	0.1773
EPILEP		0.0251	0.0179	-0.01	0.0601	1.4	0.1613
CYSFIB		0.0474	0.0188	0.0105	0.0843	2.52	0.0119
FIBROM		0.0335	0.0087	0.0164	0.0506	3.84	0.0001
HEPVRL		0.0631	0.022	0.0199	0.1063	2.86	0.0042
LIVERD		0.0571	0.0092	0.0391	0.0751	6.21	<.0001
LEUKLP		0.1129	0.0172	0.0792	0.1466	6.56	<.0001
MIGRAN		0.0258	0.012	0.0024	0.0492	2.16	0.0308
MOBIMP		0.0717	0.0151	0.0421	0.1012	4.75	<.0001
MULSCL		0.0741	0.0409	-0.006	0.1542	1.81	0.07
OBESITY		-0.0002	0.0084	-0.0166	0.0162	-0.02	0.9826
OUDANY		-0.0264	0.0192	-0.064	0.0113	-1.37	0.1699
PVASCD		0.0492	0.0086	0.0323	0.066	5.71	<.0001
SPIINJ		0.0743	0.023	0.0292	0.1194	3.23	0.0012
TOBACO		-0.0077	0.0103	-0.0278	0.0125	-0.75	0.4551
ULCERS		0.1557	0.0107	0.1347	0.1767	14.53	<.0001
HEARIM		0.0195	0.0091	0.0017	0.0373	2.15	0.0315
VISUAL		-0.0502	0.0261	-0.1014	0.001	-1.92	0.0547
The GENMOD Procedure
OUTPATIENT
			Model Information
			Data Set	WORK.COVID_INFLUENZA
			Distribution	Poisson
			Link Function	Log
			Dependent Variable	NUM_VST (# of outpatient visits)
			Number of Observations Read	358424
			Number of Observations Used	358424
		Class Level Information
		Class	Levels	Values
		BENE_ID	358424	1943 6407 7407 7518 7691 8607 10711 11879 14294 17317 17869 18483 18900 19648 19880 20395 22497 22571 22890 23115 23620 23805 23980 24119 24267 25449 25539 26092 27607 28737 29087 29163 29191 29888 30378 30517 31120 31297 31534 32179 32454 32536 32557 ...
		DX	2	COVID19 INFLZA
			GEE Model Information
			Correlation Structure	Unstructured
			Subject Effect	BENE_ID (358424 levels)
			Number of Clusters	358424
			Correlation Matrix Dimension	1
			Maximum Cluster Size	1
			Minimum Cluster Size	1
			Algorithm converged.
Analysis Of GEE Parameter Estimates
Empirical Standard Error Estimates
Parameter		Estimate	Standard Error	95% Confidence Limits		Z	Pr > |Z|
Intercept		0.8959	0.0241	0.8487	0.9431	37.22	<.0001
DX	COVID19	0.0855	0.004	0.0777	0.0933	21.61	<.0001
DX	INFLZA	0	0	0	0	.	.
PRE_ANYIP		0.1023	0.0049	0.0928	0.1118	21.04	<.0001
FEMALE		-0.0255	0.0066	-0.0384	-0.0127	-3.9	<.0001
BLACK		0.0789	0.0073	0.0647	0.0931	10.87	<.0001
HISPN		0.0097	0.0078	-0.0056	0.0251	1.24	0.2147
ASIAN		0.0798	0.0121	0.056	0.1035	6.58	<.0001
OTHER_R		0.0183	0.0114	-0.004	0.0405	1.61	0.107
R_MW		-0.0209	0.0061	-0.0329	-0.0089	-3.41	0.0006
R_ST		-0.0489	0.0053	-0.0592	-0.0386	-9.3	<.0001
R_WT		-0.0444	0.0061	-0.0564	-0.0325	-7.28	<.0001
AGE_AT_DX		-0.0053	0.0003	-0.0059	-0.0046	-16.37	<.0001
EDUAL		-0.0693	0.0051	-0.0793	-0.0593	-13.57	<.0001
NDLIS		-0.0579	0.0154	-0.088	-0.0278	-3.77	0.0002
AMI		0.0879	0.0058	0.0765	0.0993	15.09	<.0001
AFIB		0.0917	0.0045	0.0829	0.1005	20.36	<.0001
CATARCT		-0.0301	0.005	-0.0399	-0.0204	-6.05	<.0001
KIDENEY		0.0718	0.0044	0.0631	0.0804	16.3	<.0001
COPD		0.088	0.0043	0.0796	0.0965	20.41	<.0001
CHF		0.0897	0.0047	0.0806	0.0988	19.26	<.0001
DIABETS		-0.0077	0.0044	-0.0162	0.0008	-1.77	0.0774
GLAUCOM		0.0067	0.0043	-0.0017	0.0151	1.56	0.118
HIPFRAC		0.0005	0.0074	-0.0139	0.015	0.07	0.9412
ISCHMIC		0.014	0.0048	0.0046	0.0234	2.91	0.0036
DEPRESN		0.0297	0.0073	0.0154	0.044	4.08	<.0001
ALZDEM		0.1416	0.0052	0.1313	0.1518	27.07	<.0001
OSTEOPS		0.0043	0.0046	-0.0047	0.0133	0.94	0.3485
RA_OA		0.0364	0.0052	0.0262	0.0467	6.98	<.0001
STROKE		0.0242	0.0049	0.0146	0.0339	4.92	<.0001
CBREAST		0.0086	0.0079	-0.0069	0.0242	1.09	0.2765
CCOLREC		0.0019	0.0079	-0.0136	0.0173	0.24	0.8138
CPRSTAT		0.0063	0.0081	-0.0096	0.0221	0.77	0.439
CLUNG		0.0909	0.0098	0.0717	0.1102	9.26	<.0001
CENDMT		-0.012	0.0154	-0.0422	0.0182	-0.78	0.437
ANEMIA		0.1033	0.0047	0.0942	0.1124	22.17	<.0001
ASTHMA		0.0121	0.0045	0.0032	0.0209	2.66	0.0077
HYPERL		-0.0231	0.007	-0.0368	-0.0094	-3.31	0.0009
HYPERP		0.012	0.0066	-0.0009	0.0249	1.83	0.0674
HYPERT		-0.0043	0.0074	-0.0188	0.0103	-0.57	0.5666
HYPOTH		-0.0013	0.004	-0.0092	0.0066	-0.33	0.7439
ACPHS		0.0277	0.0115	0.0051	0.0503	2.41	0.0162
ALCO		-0.0147	0.0082	-0.0309	0.0014	-1.79	0.0735
ANXID		0.0649	0.0045	0.0561	0.0737	14.38	<.0001
BIPLR		0.0189	0.0073	0.0046	0.0333	2.59	0.0096
BRAINIJ		-0.0163	0.0122	-0.0402	0.0075	-1.34	0.1794
DEPSSN		0.0046	0.0074	-0.0098	0.0191	0.63	0.5278
DRUG		-0.0346	0.008	-0.0502	-0.0189	-4.33	<.0001
INTDIS		-0.1017	0.0187	-0.1383	-0.0651	-5.45	<.0001
LEADIS		0.0685	0.0198	0.0298	0.1072	3.47	0.0005
PSDSOD		-0.0047	0.0091	-0.0226	0.0132	-0.51	0.6078
SCHZOT		0.0081	0.0074	-0.0064	0.0225	1.1	0.2724
PTRASD		-0.0532	0.0124	-0.0775	-0.0289	-4.29	<.0001
EPILEP		0.0408	0.0079	0.0254	0.0563	5.17	<.0001
CYSFIB		0.046	0.0082	0.03	0.0619	5.64	<.0001
FIBROM		0.0485	0.0042	0.0402	0.0569	11.44	<.0001
HEPVRL		0.0503	0.0107	0.0293	0.0713	4.69	<.0001
LIVERD		0.0437	0.0046	0.0345	0.0528	9.4	<.0001
LEUKLP		0.0718	0.0093	0.0536	0.0899	7.74	<.0001
MIGRAN		0.0117	0.0056	0.0007	0.0227	2.09	0.0368
MOBIMP		0.07	0.0069	0.0564	0.0835	10.12	<.0001
MULSCL		0.0698	0.0185	0.0336	0.1061	3.77	0.0002
OBESITY		0.0102	0.0041	0.0021	0.0182	2.48	0.0131
OUDANY		0.0166	0.0093	-0.0016	0.0347	1.78	0.0744
PVASCD		0.0326	0.0045	0.0238	0.0414	7.27	<.0001
SPIINJ		0.0441	0.0095	0.0255	0.0627	4.65	<.0001
TOBACO		-0.0197	0.0054	-0.0304	-0.0091	-3.63	0.0003
ULCERS		0.1932	0.0053	0.1828	0.2035	36.66	<.0001
HEARIM		0.0047	0.0044	-0.0039	0.0133	1.07	0.2832
VISUAL		-0.0026	0.0126	-0.0272	0.0221	-0.21	0.8368
